# Supplementary material for: Efficacy and Tolerability of Olaparib Plus Paclitaxel in Patients with Gastric Cancer Associated with Hereditary Breast and Ovarian Cancer
Source: Curr Oncol. 2024 Oct 29;31(11):6723–34. doi: 10.3390/curroncol31110496 (PMC11592444; doi:10.3390/curroncol31110496)
Supplement: Supplementary file 1 [file curroncol-31-00496-s001.zip]

Archive with 3 entries (3 files):
- Figure S1. HBOC family.xlsx
- Figure S2. non-HBOC family.xlsx
- File S1. Study Design.pdf
